# Supplementary material for: A Point-of-Care Nucleic Acid Quantification Method by Counting Light Spots Formed by LAMP Amplicons on a Paper Membrane
Source: Biosensors (Basel). 2024 Mar 10;14(3):139. doi: 10.3390/bios14030139 (PMC10967776; doi:10.3390/bios14030139)
Supplement: Supplementary file 1 [file biosensors-14-00139-s001.zip]

Archive with 1 entries (1 files):
- biosensors-2879822-supplementary.pdf
